# Supplementary material for: Dogs and humans respond to emotionally competent stimuli by producing different facial actions
Source: Sci Rep. 2017 Nov 14;7:15525. doi: 10.1038/s41598-017-15091-4 (PMC5686192; doi:10.1038/s41598-017-15091-4)
Supplement: Supplementary file 2 — Supplementary Info File 1 [file 41598_2017_15091_MOESM2_ESM.xlsx]

## Sheet: Sheet1
Manuscript title: Dogs and humans respond to emotionally competent stimuli by producing different facial actions
Authors: Caeiro, Cátia; Guo, Kun; Mills, Daniel
Video Number	Species	Emotion	AD19	AD37	AD33	AD38	AD39	AD40	AD50	AD84	AU1	AU10	AU12	AU14	AU15	AU16	AU17	AU18	AU2	AU20	AU23	AU24	AU25	AU26	AU27	AU28	AU4	AU45	AU43	AU5	AU6	AU7	EAD101	EAD102	EAD103	EAD104	EAD105	AD126	AD137
2	Humans	Fear	0.540249	0	0	0.270124	0	0	0.113585	0	0.109051	0.270124	0	0	0	0.270124	0	0.270124	0.109051	0.540249	0	0	0.540249	0.540249	0.270124	0	0.327154	0.156605	0	0.0783024	0	0.0783024	0	0	0	0	0	0	0
3	Humans	Fear	0	0	0	0.0728651	0	0	0.0728651	0	0.14573	0.0728651	0.14573	0	0.14573	0.29146	0	0.29146	0.14573	0.0728651	0.0728651	0.14573	0.218595	0.0728651	0.218595	0	0.29146	0.0728651	0	0.218595	0	0	0	0	0	0	0	0	0
6	Humans	Fear	0	0	0	0	0	0	0.236613	0.0147883	0.308859	0.0517732	0.0172577	0	0	0.0862887	0	0	0.308859	0	0	0.0172577	0.414186	0.396928	0.0172577	0	0.0343177	0.0354748	0.0354748	0.159637	0	0	0	0	0	0	0	0	0
9	Humans	Fear	0.121109	0	0	0.242219	0	0	0.363328	0	0.242219	0.484437	0.363328	0	0	0.605547	0.121109	0.121109	0.242219	0.242219	0	0	0.242219	0.363328	0.363328	0	0.242219	0.121109	0.363328	0.242219	0.121109	0.121109	0	0	0	0	0	0	0
11	Humans	Fear	0	0	0	0	0	0	0.110578	0	0.0896318	0.154809	0.176925	0.0221156	0	0.132693	0.0221156	0	0.11204	0.0663467	0	0.0221156	0.0663467	0.19904	0.0884623	0	0.0672239	0.406431	0.112897	0	0.0677384	0.0225795	0	0	0	0	0	0	0
12	Humans	Fear	0	0	0	0.236967	0.157978	0	0.236967	0	0.263296	0.368615	0.473934	0	0	0.131648	0	0.368615	0.263296	0.289626	0	0	0.184308	0.526593	0.579252	0.0526593	0.289626	0.473934	0.236967	0.447604	0.0526593	0.210637	0	0	0	0	0	0	0
15	Humans	Fear	0	0	0	0.874891	0	0	0	0	0.874891	0.874891	0.874891	0	0	0.874891	0	0	0.874891	0.874891	0	0	0.874891	0.874891	0	0	1.74978	0.874891	0	0	0.874891	0.874891	0	0	0	0	0	0	0
17	Humans	Fear	0	0	0	0	0	0	0.161943	0	0.0251402	0.163352	0.114346	0	0.0245028	0.130682	0.081676	0	0.0502803	0.040838	0.0081676	0.0163352	0.163352	0.163352	0	0.0163352	0.0586604	0.290744	0	0.0249209	0.0249209	0.0332278	0	0	0	0	0	0	0
19	Humans	Fear	0	0	0	0.946074	0	0	0.670691	0	1.28568	1.18259	1.18259	0	0	0.946074	0	0	1.28568	0.473037	0	0	0.946074	0.236518	1.18259	0	0.771407	0	0.259067	0.777202	0	0.518135	0	0	0	0	0	0	0
21	Humans	Fear	0.04	0.02	0	0	0	0	0.04	0	0.1	0.3	0.12	0.02	0.12	0.28	0.1	0.1	0.08	0.22	0.02	0.02	0.28	0.18	0.3	0.04	0.1	0.9	0	0.06	0	0.06	0	0	0	0	0	0	0
22	Humans	Positive anticipation	0	0	0	0	0	0	0.130565	0.0326413	0.130565	0.109654	0.0657924	0.0109654	0	0.0328962	0	0.0109654	0.163207	0	0	0.0109654	0.131585	0.120619	0	0	0.0435218	0.0873477	0	0.0436738	0.0655108	0.0109185	0	0	0	0	0	0	0
24	Humans	Positive anticipation	0	0	0	0	0	0.0631832	0.252733	0	0.270654	0.252733	0.18955	0.252733	0.0631832	0.252733	0.0631832	0.126366	0.270654	0	0	0	0.252733	0.18955	0	0	0.338318	0.631832	0	0	0.252733	0	0	0	0	0	0	0	0
25	Humans	Positive anticipation	0	0	0	0	0	0	0.28393	0	0.0946432	0.0946432	0.189286	0.189286	0	0	0	0.28393	0.0946432	0	0.0946432	0	0.0946432	0.0946432	0	0	0	0.567859	0.0946432	0	0	0	0	0	0	0	0	0	0
27	Humans	Positive anticipation	0	0	0	0	0	0	0.185763	0	0.118666	0.129584	0	0	0.0431947	0.215973	0	0.0863894	0.0791108	0	0.0863894	0.129584	0.388752	0.388752	0	0	0	0.118666	0	0	0	0	0	0	0	0	0	0	0
28	Humans	Positive anticipation	0	0	0	0	0	0	0.558243	0	0.207727	0.558243	0.372162	0.186081	0	0.186081	0.186081	0.186081	0.207727	0	0	0	0.372162	0.186081	0	0	0	0.415455	0	0	0.207727	0.207727	0	0	0	0	0	0	0
34	Humans	Positive anticipation	0	0	0	0	0	0	0.196117	0	0	0.196117	0.294175	0	0	0.196117	0	0	0	0	0	0	0.196117	0.294175	0	0	0.0980584	0	0	0	0.0980584	0	0	0	0	0	0	0	0
35	Humans	Positive anticipation	0	0	0	0	0	0	0.179308	0	0	0.282459	0.282459	0.0941531	0	0.0941531	0	0.0941531	0	0	0	0	0.470765	0.470765	0	0	0	0	0	0	0.291971	0	0	0	0	0	0	0	0
38	Humans	Positive anticipation	0	0	0	0	0	0	0.0902446	0	0.14537	0.233127	0.233127	0.116564	0	0.233127	0.233127	0	0.14537	0	0	0	0.349691	0.116564	0	0.233127	0	0.828729	0	0.138122	0.138122	0	0	0	0	0	0	0	0
40	Humans	Positive anticipation	0	0	0	0	0	0	0.201624	0	0.0191744	0.191744	0.191744	0	0	0	0.0575231	0	0.0383487	0	0	0	0.287615	0.268441	0	0	0.153395	0.0958718	0	0.0191744	0	0	0	0	0	0	0	0	0
41	Humans	Positive anticipation	0	0	0	0	0	0	0.129379	0	0.0562425	0.113725	0.146218	0	0	0.0162464	0.0162464	0.00812321	0.0562425	0	0	0.0406161	0.20308	0.129971	0.00812321	0	0.00803465	0.137924	0	0	0	0	0	0	0	0	0	0	0
42	Humans	Happiness	0	0	0	0	0	0	0.100256	0	0	0.375987	0.501316	0	0	0.375987	0	0	0	0	0	0	0.501316	0.375987	0.125329	0.125329	0	0.332171	0	0	0.498256	0	0	0	0	0	0	0	0
43	Humans	Happiness	0	0	0	0	0	0	0.103359	0	0.142197	0.542299	0.464828	0.0774713	0	0.0774713	0.154943	0.0774713	0.142197	0	0	0.232414	0.697242	0.619771	0.0774713	0	0.0710985	0.891332	0.0742776	0.0742776	0.371388	0	0	0	0	0	0	0	0
44	Humans	Happiness	0	0	0.101051	0	0	0	0.0415196	0	0	0.707357	0.707357	0	0	0.606306	0	0	0	0	0	0	0.808407	0.707357	0	0	0	0	0	0	0.415225	0	0	0	0	0	0	0	0
45	Humans	Happiness	0	0	0	0	0	0	0.100661	0	0.0633513	0.520352	0.578168	0.0578168	0	0.346901	0	0	0.0633513	0	0	0	0.404718	0.462535	0.0578168	0	0	0.588851	0	0	0.392567	0	0	0	0	0	0	0	0
46	Humans	Happiness	0	0.251383	0.0837942	0	0	0	0.102571	0.0341904	0.245962	0.502765	0.418971	0	0	0.167588	0	0.0837942	0.245962	0	0	0	0.670354	0.670354	0	0	0.0819874	0.369242	0	0	0.276932	0	0	0	0	0	0	0	0
47	Humans	Happiness	0.0526371	0	0	0.0526371	0	0	0.211984	0	0	0.684283	0.684283	0.0526371	0	0.473734	0.0526371	0.105274	0.124123	0	0	0	0.526371	0.526371	0.36846	0	0	0.284839	0.14242	0	0.712099	0	0	0	0	0	0	0	0
48	Humans	Happiness	0.152812	0	0	0	0	0	0.0445573	0	0.167757	1.37531	1.06968	0.152812	0	0.91687	0.152812	0	0.167757	0	0	0.305623	1.22249	0.764059	0.611247	0.152812	0.838785	0.325786	0	0	1.14025	0.325786	0	0	0	0	0	0	0
49	Humans	Happiness	0	0	0	0	0	0	0	0	0	0.430293	0.430293	0	0	0.0860585	0.172117	0.0860585	0	0	0	0.172117	0.344234	0.258176	0.0860585	0	0	0.119732	0	0	0.119732	0	0	0	0	0	0	0	0
50	Humans	Happiness	0	0.0272198	0	0	0	0	0.125419	0	0.246164	0.244978	0.244978	0	0	0.108879	0.0272198	0	0.246164	0	0	0	0.244978	0.244978	0.108879	0	0.0273515	0.492516	0	0	0.246258	0	0	0	0	0	0	0	0
51	Humans	Happiness	0	0	0	0	0	0	0	0	0	1.28425	1.28425	0	0	0.428082	0	0	0	0	0	0	1.28425	0.428082	0	0	0	0.856164	0	0	1.28425	0	0	0	0	0	0	0	0
62	Humans	Frustration	0.0730407	0	0	0.0730407	0	0	0.0933947	0	0.0730407	0.219122	0	0.219122	0.0730407	0	0.511285	0.219122	0.0730407	0	0	0.365203	0.584325	0.584325	0	0.0730407	0.511285	0.511285	0.0730407	0	0.219122	0	0	0	0	0	0	0	0
63	Humans	Frustration	0.014468	0.00723401	0.00723401	0	0	0	0.0698553	0.00481761	0.0753433	0.050638	0.0723401	0.043404	0.00723401	0.057872	0.03617	0.057872	0.0753433	0.00723401	0.014468	0.0868081	0.332764	0.311062	0	0.057872	0.0502289	0.188682	0	0	0.0503151	0	0	0	0	0	0	0	0
64	Humans	Frustration	0	0	0	0	0	0	0.110013	0.0458388	0.018136	0.206926	0.263361	0.225738	0	0.075246	0.319795	0.188115	0.018136	0.037623	0.0188115	0.037623	0.263361	0.225738	0	0.13168	0.054408	0.36272	0.018136	0	0.0725439	0	0	0	0	0	0	0	0
65	Humans	Frustration	0	0	0	0	0	0	0.149963	0.0230712	0.13718	0.559654	0.254388	0.0508776	0	0.407021	0.0508776	0	0.228634	0.0508776	0	0.101755	0.661409	0.457899	0	0	0.182907	0.548722	0.228634	0	0.182907	0	0	0	0	0	0	0	0
66	Humans	Frustration	0	0.0700166	0.0233389	0	0	0	0.136344	0.012395	0.0233389	0	0.0933554	0.116694	0	0.0233389	0	0.0233389	0.0233389	0.0233389	0	0.0466777	0.303405	0.326744	0	0.0233389	0.0233389	0.163372	0	0	0.0466777	0	0	0	0	0	0	0	0
67	Humans	Frustration	0	0	0	0	0	0	0.0532708	0	0.202819	0.234137	0.468274	0.117069	0	0.234137	0.351206	0	0.10141	0	0	0	0.234137	0.234137	0	0	0.507048	0.709867	0	0.10141	0.202819	0	0	0	0	0	0	0	0
68	Humans	Frustration	0.0999425	0	0	0	0	0	0.0941853	0.0085623	0.249856	0.124928	0.174899	0	0	0.0499713	0.0499713	0	0.299828	0	0.0249856	0.299828	0.349799	0.299828	0	0.0249856	0.149914	0.302824	0.0252353	0	0.100941	0	0	0	0	0	0	0	0
69	Humans	Frustration	0.114395	0	0.0381316	0	0	0	0.182015	0.0121343	0.0727908	0.0762631	0.0762631	0.114395	0	0	0	0.114395	0.0363954	0	0.266921	0.0762631	0.533842	0.533842	0	0.0762631	0	0.576327	0.0360205	0.0360205	0	0	0	0	0	0	0	0	0
70	Humans	Frustration	0	0	0	0	0.0491063	0	0.120994	0.0241987	0.245531	0.343744	0.245531	0.147319	0	0.294638	0.0491063	0.0491063	0.196425	0.0491063	0.147319	0.147319	0.441956	0.343744	0	0.0491063	0.441956	0.294638	0	0	0.0982125	0.343744	0	0	0	0	0	0	0
71	Humans	Frustration	0.0360698	0	0.0360698	0	0	0	0.0215843	0	0.0373972	0.324628	0.0721397	0.108209	0	0.144279	0.0360698	0.0360698	0.0373972	0.108209	0	0.108209	0.324628	0.360698	0	0.108209	0.186986	0.983207	0.0393283	0	0.0786565	0.0786565	0	0	0	0	0	0	0
102	Humans	Relaxation	0	0	0	0	0	0	0	0	0	0	0	0	0	0	0	0	0	0	0	0	0	0	0	0	0	0	0	0	0	0	0	0	0	0	0	0	0
103	Humans	Relaxation	0	0	0	0	0	0	0	0	0	0	0	0	0	0	0	0.0186741	0	0	0	0	0.0373483	0.149393	0	0	0	0.242764	0	0	0	0	0	0	0	0	0	0	0
104	Humans	Relaxation	0	0	0	0	0	0	0	0	0	0	0	0	0	0.0345961	0	0.0345961	0	0	0	0.0691922	0.103788	0.103788	0	0	0	0.242173	0	0	0	0	0	0	0	0	0	0	0
105	Humans	Relaxation	0	0	0	0	0	0	0	0	0	0	0	0	0	0	0	0	0	0	0	0	0	0	0	0	0	0.094307	0	0	0	0	0	0	0	0	0	0	0
106	Humans	Relaxation	0	0	0	0	0	0	0	0	0	0	0	0	0	0	0	0	0	0	0	0	0	0	0	0	0	0.066454	0	0	0	0	0	0	0	0	0	0	0
107	Humans	Relaxation	0	0	0	0	0	0	0	0	0	0	0	0	0	0	0	0	0	0	0	0	0	0	0	0	0	0.216127	0	0	0	0	0	0	0	0	0	0	0
108	Humans	Relaxation	0	0	0	0	0	0	0	0	0	0	0.0268507	0	0	0	0	0	0	0	0	0	0.0537014	0.0537014	0	0	0	0.537014	0	0	0	0	0	0	0	0	0	0	0
109	Humans	Relaxation	0	0	0	0	0	0	0	0	0	0	0	0	0	0	0	0.0254214	0	0	0	0	0.0254214	0.0254214	0	0	0	0.0508427	0	0.0254214	0	0	0	0	0	0	0	0	0
110	Humans	Relaxation	0	0	0	0	0	0	0	0	0	0	0	0.0444603	0	0	0	0	0	0	0	0	0	0	0	0	0	0.0889205	0	0	0	0	0	0	0	0	0	0	0
111	Humans	Relaxation	0	0	0	0	0	0	0	0	0	0	0.0194742	0.0194742	0	0	0	0	0	0	0	0	0.0194742	0	0	0	0	0.155794	0	0	0	0	0	0	0	0	0	0	0
1	Dogs	Positive anticipation	0.0684685	0.0171171	0	0	0	0	0	0	0.0995685	0.188288	0	0	0	0.0171171	0	0	0	0	0	0	0.256757	0.256757	0	0	0	0.0281373	0	0	0	0	0	0	0	0	0	0	0.102703
5	Dogs	Positive anticipation	0	0	0	0	0	0	0	0	0.0251357	0	0	0	0	0.0237631	0	0	0	0	0	0	0.213868	0.213868	0	0	0	0.0486299	0	0	0	0	0	0.0512042	0	0.0341361	0.0512042	0	0.118816
6	Dogs	Positive anticipation	0.240119	0.0240119	0	0	0	0	0	0	0.0239423	0.0240119	0.240119	0	0	0.264131	0	0	0	0	0	0	0.264131	0.264131	0	0	0	0.192372	0	0	0	0	0.056773	0.0851595	0	0.056773	0.056773	0.240119	0
7	Dogs	Positive anticipation	0.178643	0.0893216	0	0	0	0.0446608	0.0708918	0	0	0.312626	0	0	0	0	0	0	0	0	0	0	0.446608	0.446608	0	0	0	0.0496919	0	0	0	0	0	0.0354459	0.0708918	0	0.141784	0	0.178643
8	Dogs	Positive anticipation	0.152637	0.0763184	0	0	0	0	0.561404	0	0.0525389	0.101758	0	0	0	0.101758	0	0	0	0	0	0	0.48335	0.432471	0.0508789	0	0	0.269687	0	0	0	0	0	0	0	0.0467836	0.0467836	0	0.0763184
12	Dogs	Positive anticipation	0.0930821	0	0	0	0	0	0	0	0.178955	0.148931	0.0744657	0	0	0	0	0	0	0	0	0	0.316479	0.186164	0.130315	0	0	0.267968	0	0	0	0	0	0	0	0	0	0	0.0372329
13	Dogs	Positive anticipation	0	0	0	0	0	0	0	0	0.275938	0	0	0	0	0	0	0	0	0	0	0	0	0	0	0	0	0	0	0	0	0	0	0	0	0	0	0	0
16	Dogs	Positive anticipation	0.215703	0.215703	0	0	0	0	0.297619	0	0	0	0	0	0	0.215703	0	0.215703	0	0	0	0	0.862813	0.64711	0.215703	0	0	0.319489	0	0	0	0	0	0	0	0	0	0	0.215703
18	Dogs	Positive anticipation	0.238732	0.238732	0	0	0	0	0.382966	0	0.0945671	0.0954927	0.0954927	0	0	0.381971	0	0.286478	0	0	0	0	1.00267	0.859435	0.381971	0	0	0.115101	0	0	0	0	0.0382966	0	0.459559	0.11489	0.191483	0.0477464	0.143239
20	Dogs	Positive anticipation	0.0515185	0.0772778	0	0	0	0.0257593	0.662549	0	0.0255252	0.103037	0	0	0	0.540944	0	0	0	0	0	0	0.592463	1.03037	0.669741	0	0	0.0252781	0	0	0	0	0	0.0242836	0.218553	0.0971345	0	0	0.0515185
21	Dogs	Happiness	0.011882	0	0	0	0	0.023764	0.527757	0	0.108515	0.285168	0.439634	0	0	0.641627	0	0.190112	0	0	0	0	0.891149	0.784211	0.17823	0	0	0.0611307	0	0	0	0	0	0	0	0	0	0.130702	0
26	Dogs	Happiness	0	0	0	0	0	0.127421	0	0	0	0.254842	0.191131	0	0	0.127421	0	0.254842	0	0	0	0	1.33792	1.52905	0.637105	0	0	0.210349	0	0	0	0	0	0	0	0.0216146	0	0	0
27	Dogs	Happiness	0.482466	0.0761789	0	0	0	0	0.0703167	0	0	0.21584	0.914146	0	0	0.68561	0	0.025393	0	0	0	0	0.964932	0.723699	0.444377	0	0	0	0.0147601	0	0	0	0.0263688	0.0791063	0.0703167	0.193371	0.0615271	0.152358	0.025393
31	Dogs	Happiness	0	0	0.185134	0	0	0	0	0	0	0	0.339412	0	0	0	0	0	0	0	0	0	0.246845	0	0.246845	0	0	0.38409	0	0	0	0	0	0	0	0.0794113	0	0.0925669	0
32	Dogs	Happiness	0.211009	0	0	0	0	0.0263762	0.0210491	0	0.108096	0.0263762	0.263762	0	0	0.290138	0	0	0	0	0	0	0.316514	0.395643	0.0791285	0	0	0.157699	0	0	0	0	0.147344	0.210491	0.0210491	0.378884	0.105245	0.369266	0.0263762
36	Dogs	Happiness	0.0230012	0	0	0	0	0	0.0262564	0	0.173316	0.39102	0.483025	0	0	0.552029	0	0	0	0	0	0	0.598031	0.57503	0.0460024	0	0	0.0297965	0	0	0	0	0	0	0.14196	0.780779	0.816269	0	0
46	Dogs	Happiness	0	0	0	0	0	0	0.0158328	0	0	0.068341	0.751751	0	0	0.205023	0	0	0	0	0	0	1.81104	1.81104	0	0	0	0.117069	0	0	0	0	0	0.049456	0.692384	0	0	0	0.0341705
48	Dogs	Happiness	0.0565611	0	0	0	0	0.0282805	0	0	0.197964	0.169683	0.141403	0	0	0.141403	0	0	0	0	0	0	0.141403	0.197964	0.141403	0	0	0.149522	0	0	0	0	0	0	0	0	0.0520833	0	0.0282805
53	Dogs	Happiness	0.0891663	0.534998	0	0	0	0	0.030498	0	0	0.267499	0.0891663	0	0	0	0	0	0	0	0	0	0.980829	0.980829	0	0	0	0.447828	0	0	0	0	0	0.043651	0.218255	0.349208	0	0	0.0891663
58	Dogs	Happiness	0.192221	0	0	0	0	0	0.0650491	0	0	0	0.0640738	0	0	0.0320369	0	0	0	0	0	0	0.897033	0.897033	0	0	0	0.534845	0.0534845	0	0	0	0	0.100939	0.504694	0.176643	0.0252347	0	0.160185
63	Dogs	Fear	0.170718	0	0.0170718	0	0	0	0.217428	0	0.0169285	0.290221	0.18779	0	0	0.443868	0	0.0170718	0	0	0	0	0.699945	0.768233	0.307293	0	0	0.0168657	0	0	0	0	0	0	0.0842701	0.016854	0.0505621	0	0
64	Dogs	Fear	0	0	0	0	0	0	0	0	0.310352	0	0	0	0	0	0	0	0	0	0	0	0	0	0	0	0	0.258409	0	0	0	0	0	0.0664496	0	0.199349	0.0996744	0	0
65	Dogs	Fear	0.0415259	0.0553679	0.027684	0	0	0.0553679	0.176183	0	0.0830519	0.221472	0.0415259	0	0	0.235314	0	0.0830519	0	0	0	0	0.373733	0.373733	0.013842	0	0	0.263918	0	0	0	0	0	0.0143367	0.215051	0.229387	0.157704	0	0.027684
69	Dogs	Fear	0.210187	0.0350312	0	0	0	0	0	0	0.168371	0	0.175156	0	0	0.175156	0	0	0	0	0	0	0.315281	0.315281	0	0	0	0.210187	0	0	0	0	0	0.0532198	0	0.159659	0.0266099	0.175156	0.0700624
70	Dogs	Fear	0.227366	0	0	0	0	0.0227366	0	0	0.306127	0.0227366	0.136419	0	0	0.0909463	0	0	0	0	0	0	0.295575	0.272839	0	0	0	0.117741	0	0	0	0	0	0	0.0822368	0.0822368	0	0.113683	0.0454731
74	Dogs	Fear	0.0975864	0	0	0	0	0	0	0	0.0325288	0	0.0650576	0	0	0.0650576	0	0	0	0	0	0	0.0650576	0.0975864	0	0	0	0.130115	0	0	0	0	0	0	0	0.0650576	0	0.0975864	0
75	Dogs	Fear	0.215688	0	0	0	0	0	0	0	0.17974	0	0.107844	0	0	0.0718959	0	0	0	0	0	0	0.107844	0.107844	0	0	0	0.143792	0	0	0	0	0.0361206	0	0	0.216724	0.144483	0.0718959	0
76	Dogs	Fear	0.21118	0	0	0	0	0	0	0	0.0603373	0.0301686	0.120675	0	0	0.0603373	0	0	0	0	0	0	0.21118	0.21118	0	0	0	0.0603373	0	0	0	0	0	0	0.0301686	0.0301686	0.0301686	0.120675	0.0301686
79	Dogs	Fear	0.143235	0	0	0	0	0	0	0	0.0163875	0.12732	0.12732	0	0	0.12732	0	0	0	0	0	0	0.190979	0.190979	0	0	0	0.176514	0	0	0	0	0	0	0.0954624	0	0	0.12732	0.0318299
80	Dogs	Fear	0.19073	0	0	0	0	0	0	0	0	0.209804	0.133511	0	0	0.133511	0	0	0	0	0	0	0.19073	0.19073	0	0	0	0.0953652	0	0	0	0	0	0	0	0.019073	0	0.114438	0.0572191
86	Dogs	Frustration	0	0	0.0387657	0	0	0.0775314	0.0770357	0	0.283467	0.0775314	0	0	0	0.155063	0	0.0775314	0	0	0	0	0.232594	0.232594	0	0	0	0.103813	0	0	0	0	0.179572	0.107743	0	0.143658	0.107743	0.0387657	0
87	Dogs	Frustration	0.167601	0.0304729	0	0	0	0	0.234773	0	0.0300666	0.319966	0.0304729	0	0	0.0152365	0	0.0457094	0	0	0	0	0.700878	0.716114	0	0	0	0.24159	0	0	0	0	0.0588954	0.103067	0.0294477	0.235582	0.0147239	0	0.0914188
90	Dogs	Frustration	0	0	0	0	0	0	0.299628	0	0	0.0862627	0	0	0	0.258788	0	0	0	0	0	0	0.711667	0.560707	0.215657	0	0	0.0654165	0	0	0	0	0	0.0216877	0.390379	0.151814	0.0216877	0	0.0215657
91	Dogs	Frustration	0	0	0	0	0	0	0.127389	0	0.146049	0.110988	0	0	0	0	0	0.221976	0	0	0	0	0.221976	0.221976	0	0	0	0.110988	0	0	0	0	0	0	0	0.221976	0.221976	0	0
92	Dogs	Frustration	0.0463564	0	0.0154521	0	0	0.0618085	0	0	0.200878	0.0463564	0	0	0	0	0	0	0	0	0	0	0.0463564	0.0463564	0	0	0	0.0772606	0	0	0	0	0	0.0772606	0	0.0154521	0.0772606	0	0
94	Dogs	Frustration	0.190006	0	0	0	0	0	0	0	0.190006	0	0.190006	0	0	0.190006	0	0	0	0	0	0	0.190006	0	0.190006	0	0	0.760023	0	0	0	0	0	0	0	0.0955932	0.191186	0.190006	0
95	Dogs	Frustration	0.151375	0	0	0	0	0	0.382279	0	0.150181	0.564218	0.0825684	0	0	0.0412842	0	0.0137614	0	0	0	0	0.839446	0.7844	0.0825684	0	0	0.546112	0	0	0	0	0	0.0546112	0	0.0273056	0.0136528	0	0.0550456
97	Dogs	Frustration	0.111354	0.148473	0.148473	0	0	0.0742363	0	0	0	0	0.296945	0	0	0.148473	0	0	0	0	0	0	0.59389	0.59389	0	0	0	0.10614	0	0	0	0	0.0587959	0	0.0881938	0.117592	0	0.4083	0.148473
98	Dogs	Frustration	0.0280974	0	0	0	0	0.0842922	0.0127377	0	0.173641	0.0421461	0	0	0	0	0	0	0	0	0	0	0.0421461	0.0421461	0	0	0	0.0294681	0	0	0	0	0	0.0152075	0	0.106453	0.0456225	0	0
100	Dogs	Frustration	0.0364014	0	0	0	0	0	0.380433	0	0.100648	0.0182007	0.309412	0	0	0.0182007	0	0.291211	0	0	0	0	0.27301	0.27301	0	0	0	0.100648	0	0	0	0	0	0	0	0.035163	0.210978	0.0182007	0
103	Dogs	Relaxation	0	0	0	0	0	0	0	0	0.208732	0	0	0	0	0	0	0	0	0	0	0	0	0	0	0	0	0.347887	0	0	0	0	0	0	0.052183	0.052183	0.052183	0	0
104	Dogs	Relaxation	0	0	0	0	0	0	0	0	0	0	0	0	0	0	0	0	0	0	0	0	0	0	0	0	0	0	0	0	0	0	0	0	0	0	0	0	0
105	Dogs	Relaxation	0	0	0	0	0	0	0	0	0	0	0	0	0	0.0442635	0	0	0	0	0	0	0.0442635	0.0442635	0	0	0	0	0.0442635	0	0	0	0	0	0	0.0442635	0	0	0
107	Dogs	Relaxation	0	0	0	0	0	0.395883	0	0	0	0	0	0	0	0	0	0	0	0	0	0	0	0	0	0	0	0.0791766	0	0	0	0	0	0	0	0	0	0	0
112	Dogs	Relaxation	0	0	0	0	0	0.0214814	0	0	0	0	0	0	0	0	0	0	0	0	0	0	0.0214814	0.0429627	0	0	0	0.180505	0	0	0	0	0	0	0.0168251	0.0336502	0	0	0
115	Dogs	Relaxation	0	0	0	0	0	0	0	0	0.0679348	0	0	0	0	0	0	0	0	0	0	0	0.075358	0.075358	0	0	0	0.0679348	0	0	0	0	0	0.0679348	0	0	0	0	0
116	Dogs	Relaxation	0.0597872	0	0	0	0	0	0	0	0.0597872	0.0597872	0.0298936	0	0	0	0	0	0	0	0	0	0.0298936	0.0298936	0	0	0	0.328829	0	0	0	0	0	0.0298936	0	0.0298936	0	0	0
117	Dogs	Relaxation	0	0	0	0	0	0	0	0	0	0	0	0	0	0	0	0	0	0	0	0	0	0	0	0	0	0.039968	0.0666134	0	0	0	0.0133227	0	0	0.0133227	0.0133227	0	0
118	Dogs	Relaxation	0.0393794	0	0	0	0	0	0	0	0.196897	0	0	0	0	0	0	0	0	0	0	0	0.0393794	0.0393794	0	0	0	0.0787588	0	0	0	0	0	0.0393794	0	0.0393794	0	0	0
121	Dogs	Relaxation	0	0	0	0	0	0	0	0	0.193648	0	0	0	0	0	0	0	0	0	0	0	0	0	0	0	0	0	0	0	0	0	0	0	0	0	0	0	0
2	Dogs	Positive anticipation	0.0285771	0.0571543	0	0	0	0	0	0	0.114309	0.0571543	0	0	0	0.0285771	0	0	0	0	0	0	0.0857314	0.0857314	0	0	0	0.0571543	0	0	0	0	0	0.114309	0.171463	0.114309	0.0285771	0	0
3	Dogs	Positive anticipation	0.194047	0.0388093	0	0	0	0	0.0998519	0	0	0.0776187	0.58214	0	0	0.504521	0	0.0388093	0	0	0	0	0.620949	0.620949	0	0	0	0.218675	0	0	0	0	0.254437	0.445264	0.41346	0.508873	0.349851	0.0776187	0.116428
4	Dogs	Positive anticipation	0	0	0	0	0	0	0	0	0.0754774	0	0	0	0	0	0	0	0	0	0	0	0	0	0	0	0	0.0829738	0	0	0	0	0	0.155594	0	0.155594	0	0	0
9	Dogs	Positive anticipation	0	0	0	0	0	0.14525	0.0375305	0	0	0.193667	0	0	0	0.0484168	0	0	0	0	0	0	0.242084	0.242084	0	0	0	0	0	0	0	0	0	0.108909	0.217817	0.163363	0.108909	0.290501	0
10	Dogs	Positive anticipation	0	0	0	0	0	0	0.238663	0	0	0.252334	0.504668	0	0	0.504668	0	0	0	0	0	0	0.504668	0.504668	0	0	0	0	0	0	0	0	0	0.477327	0.238663	0.477327	0.71599	0.252334	0
11	Dogs	Positive anticipation	0.302043	0.0215745	0	0	0	0	0.0281219	0	0.40735	0	0.517788	0	0	0.560937	0	0	0	0	0	0	0.647235	0.647235	0.0647235	0	0	0.25992	0	0	0	0	0.0237999	0.0713997	0.261799	0.428398	0.380798	0.323618	0.043149
14	Dogs	Positive anticipation	0.0865351	0	0	0	0	0	0	0	0.0496771	0	0.0432676	0	0	0.0865351	0	0	0	0	0	0	0.129803	0.129803	0	0	0	0.0922084	0	0	0	0	0.03861	0.03861	0	0.0772201	0	0	0.0432676
15	Dogs	Positive anticipation	0	0.26476	0	0	0	0	0.50905	0	0	0	0	0	0	0.26476	0	0	0	0	0	0	1.58856	1.58856	0	0	0	0	0	0	0	0	0	0	0.419698	0.279799	0	0	0
17	Dogs	Positive anticipation	0.452864	0	0	0	0	0.0377387	0.0985258	0	0	0.0377387	0.641558	0	0	0.415126	0	0.0754774	0	0	0	0	0.830251	0.830251	0	0	0	0.148126	0	0	0	0	0.0448471	0.179388	0.358777	0.246659	0	0.528342	0.0377387
19	Dogs	Positive anticipation	0.343525	0	0	0	0	0	0.237537	0	0.483267	0.0490749	0.441674	0	0	0.490749	0	0	0	0	0	0	0.932424	0.932424	0	0	0	0.135275	0	0	0	0	0	0	0	0.290515	0.193676	0.1963	0.343525
22	Dogs	Happiness	0.166478	0.0998868	0	0	0	0	0.0365704	0	0.291116	0.799094	0.965572	0	0	0.898981	0	0.0499434	0	0	0	0	0.932277	0.898981	0.599321	0	0	0.159315	0	0	0	0	0.0215197	0.236717	0.451914	0.441154	0.204437	0.249717	0.0166478
25	Dogs	Happiness	0.185031	0	0	0	0	0	0.123622	0	0.166085	0.439449	0.62448	0	0	0.62448	0	0	0	0	0	0	0.670737	0.601351	0.393191	0	0	0.129345	0	0	0	0	0	0.160231	0	0.801154	0	0.161902	0.0462577
35	Dogs	Happiness	0.122609	0	0	0	0	0.0306523	0	0	0.312256	0.0919568	0.459784	0	0	0.490436	0	0	0	0	0	0	0.67435	0.735655	0.214566	0	0	0.330972	0	0	0	0	0.0256871	0	0.35962	0.410994	0.436681	0.153261	0.0306523
39	Dogs	Happiness	0.0709019	0	0	0	0	0.023634	0	0	0	0	0.023634	0	0	0.023634	0	0	0	0	0	0	0.189072	0.189072	0	0	0	0.0499588	0	0	0	0	0.12146	0.06073	0.0202433	0.12146	0.101217	0	0.023634
42	Dogs	Happiness	0.0465983	0.0116496	0	0	0	0	0	0	0.163605	0.0698975	0.0349487	0	0	0.0232992	0	0	0	0	0	0	0.163094	0.174744	0.0349487	0	0	0.204508	0.0292154	0	0	0	0	0.0894694	0	0.0596463	0.0596463	0	0.0349487
44	Dogs	Happiness	0.0683293	0	0	0	0	0.0341647	0	0	0.0882301	0.0683293	0	0	0	0	0	0	0	0	0	0	0.12527	0.113882	0.0227764	0	0	0.528666	0.0364598	0	0	0	0	0.0133058	0	0.0665292	0	0	0.0113882
45	Dogs	Happiness	0	0	0	0	0	0	0	0	0	0	0	0	0	0	0	0	0	0	0	0	0	0	0	0	0	0.0686577	0	0	0	0	0.0309655	0	0	0	0.0928965	0	0
54	Dogs	Happiness	0.683293	0	0	0	0	0	0	0	0.239406	0	0.546635	0	0	0.136659	0	0	0	0	0	0	1.36659	1.36659	0	0	0	0.179662	0	0	0	0	0	0	0.932256	0.248602	0.310752	0.0683293	0
55	Dogs	Happiness	0.310013	0.124005	0	0	0	0	0.366171	0	0	0	0.186008	0	0	0.0826702	0	0	0	0	0	0	0.496021	0.496021	0	0	0	0.475242	0.0452612	0	0	0	0	0	0	0.0817261	0.122589	0	0.124005
56	Dogs	Happiness	0.10353	0.10353	0	0	0	0	0	0	0	0	0.621182	0	0	0	0	0	0	0	0	0	0.931773	0.931773	0	0	0	0	0	0	0	0	0	0	0.403416	0	0	0	0.10353
62	Dogs	Fear	0	0	0	0	0	0	0.0277685	0	0.244061	0	0	0	0	0	0	0	0	0	0	0	0.0738825	0.0738825	0	0	0	0.0732815	0	0	0	0	0	0	0.233645	0.0934579	0	0	0
66	Dogs	Fear	0.184496	0.0325581	0	0	0	0.0651162	0	0	0.0120512	0	0	0	0	0	0	0	0	0	0	0	0.293023	0.293023	0	0	0	0.0549874	0	0	0	0	0	0.0109382	0	0	0.0546908	0	0.0542635
67	Dogs	Fear	0.0599296	0	0	0	0	0	0	0	0.0626508	0.074912	0	0	0	0	0	0	0	0	0	0	0.164806	0.164806	0	0	0	0	0	0	0	0	0	0.0634095	0.190229	0.348752	0.190229	0	0.0599296
68	Dogs	Fear	0.0815528	0	0	0	0	0	0	0	0.463607	0.0815528	0	0	0	0	0	0	0	0	0	0	0.244658	0.244658	0	0	0	0.237135	0	0	0	0	0	0	0	0.0592452	0.236981	0	0.163106
71	Dogs	Fear	0.298885	0.0679283	0	0	0	0	0	0	0.255885	0.285299	0.258128	0	0	0.258128	0	0	0	0	0	0	0.366813	0.366813	0	0	0	0.0617999	0	0	0	0	0	0	0	0.213591	0	0.217371	0.0135857
72	Dogs	Fear	0.0752944	0.0301178	0	0	0	0	0.0150589	0	0.0627963	0.0752944	0.0602355	0	0	0.0451766	0	0.0150589	0	0	0	0	0.120471	0.105412	0.0150589	0	0	0.298283	0	0	0	0	0.0301178	0	0	0.0301178	0	0.0451766	0.0301178
73	Dogs	Fear	0.0384719	0	0	0	0	0	0	0	0.230831	0.0769438	0.115416	0	0	0.192359	0	0	0	0	0	0	0.269303	0.269303	0	0	0	0.159071	0	0	0	0	0	0	0	0.0769438	0.0769438	0.115416	0
77	Dogs	Fear	0.204974	0.0455498	0	0	0	0	0	0	0.176902	0	0.136649	0	0	0.113874	0	0	0	0	0	0	0.296074	0.296074	0.0227749	0	0	0.259691	0	0	0	0	0	0.0905469	0.0679102	0.0905469	0	0.136649	0.113874
78	Dogs	Fear	0.356366	0	0	0	0	0	0	0	0.162404	0	0.32073	0	0	0.32073	0	0	0	0	0	0	0.392003	0.392003	0	0	0	0.0322206	0	0	0	0	0	0	0	0.23683	0.105258	0.32073	0.0356366
81	Dogs	Fear	0.0267165	0	0	0	0	0.0534331	0	0	0.319628	0.0267165	0.0534331	0	0	0.0267165	0	0	0	0	0	0	0.0801496	0.0801496	0	0	0	0.273008	0	0	0	0	0	0	0	0.0267165	0.0267165	0.0267165	0
82	Dogs	Frustration	0	0	0	0	0	0	0.337577	0	0.0630318	0	0	0	0	0	0	0	0	0	0	0	0.281865	0.281865	0	0	0	0	0	0	0	0	0	0.0558722	0	0.502849	0	0	0
83	Dogs	Frustration	0.398804	0.028486	0.0569719	0	0	0	0.481969	0	0.252292	0.170916	0.398804	0	0	0.626691	0	0.0569719	0	0	0	0	0.740635	0.769121	0	0	0	0.22944	0	0	0	0	0	0	0.117523	0.176284	0.088142	0.341832	0
84	Dogs	Frustration	0.0597669	0	0	0	0	0.0199223	0.415103	0	0.235466	0.0996115	0	0	0	0.0996115	0	0	0	0	0	0	0.179301	0.179301	0	0	0	0.061024	0	0	0	0	0	0.0990236	0.237657	0.316876	0.33668	0	0.0199223
85	Dogs	Frustration	0	0	0	0	0	0	0.50831	0	0	0	0	0	0	0	0	0	0	0	0	0	0.874859	0.874859	0	0	0	0.269288	0	0	0	0	0	0	0.397808	0.287306	0.132603	0	0.0729049
88	Dogs	Frustration	0.0731507	0	0	0	0	0	0.461916	0	0.190393	0.0146301	0.277973	0	0	0.0585206	0	0.0731507	0	0	0	0	0.599836	0.585206	0.0146301	0	0	0.2476	0	0	0	0	0.0144888	0	0.405685	0.275287	0.0144888	0.204822	0.0292603
89	Dogs	Frustration	0.284919	0	0	0	0	0	0.0895568	0	0.123419	0.0129509	0.246066	0	0	0.259017	0	0	0	0	0	0	0.29787	0.29787	0.0129509	0	0	0.0737889	0	0	0	0	0.115916	0.00965969	0	0.106257	0.0579581	0.246066	0.103607
93	Dogs	Frustration	0.0284673	0	0	0	0	0	0.154643	0	0.153205	0	0	0	0	0	0	0	0	0	0	0	0.0569346	0.0569346	0	0	0	0.180832	0	0	0	0	0	0.163845	0.0273075	0.21846	0.245767	0	0
96	Dogs	Frustration	0.0750976	0	0	0	0	0	0	0	0.297089	0	0	0	0	0	0	0	0	0	0	0	0.150195	0.150195	0	0	0	0.337939	0	0	0	0	0	0	0.0680018	0.306008	0.170004	0	0.0750976
99	Dogs	Frustration	0.347445	0	0	0	0	0	0.320648	0	0.127869	0	0.293992	0	0	0.240539	0	0	0	0	0	0	0.267265	0.267265	0	0	0	0	0	0	0	0	0	0.161943	0	0.097166	0.194332	0.240539	0
101	Dogs	Frustration	0.0583652	0.11673	0	0	0	0	0.400358	0	0.324588	0.0583652	0	0	0	0.0583652	0	0	0	0	0	0	0.525287	0.437739	0.145913	0	0	0.431569	0	0	0	0	0.0572328	0	0	0.171698	0.171698	0	0.0291826
102	Dogs	Relaxation	0	0	0	0	0	0	0	0	0.144523	0	0	0	0	0	0	0	0	0	0	0	0	0	0	0	0	0.240871	0.0481742	0	0	0	0	0	0	0.0963484	0	0	0
106	Dogs	Relaxation	0	0	0	0	0	0	0	0	0.117189	0	0	0	0	0	0	0	0	0	0	0	0	0	0	0	0	0.322269	0	0	0	0	0	0	0	0	0	0	0
108	Dogs	Relaxation	0.0708065	0.0708065	0	0	0	0	0	0	0.424839	0.424839	0.0708065	0	0	0.0708065	0	0	0	0	0	0	0.424839	0.424839	0.0708065	0	0	0.495645	0.141613	0	0	0	0	0	0	0.0708065	0	0	0.354032
109	Dogs	Relaxation	0	0	0	0	0	0	0	0	0.210287	0	0	0	0	0	0	0	0	0	0	0	0	0	0	0	0	0.294402	0	0	0	0	0	0	0	0	0	0	0
110	Dogs	Relaxation	0	0	0	0	0	0	0	0	0	0	0	0	0	0	0	0	0	0	0	0	0	0	0	0	0	0.229779	0	0	0	0	0	0	0	0	0	0	0
111	Dogs	Relaxation	0	0	0	0	0	0	0	0	0.111862	0	0	0	0	0	0	0	0	0	0	0	0	0	0	0	0	0.0223724	0.0671171	0	0	0	0	0.0447447	0	0.0223724	0	0	0
113	Dogs	Relaxation	0.0812884	0	0	0	0	0	0	0	0.0106421	0	0	0	0	0	0	0.0406442	0	0	0	0	0.0406442	0.0406442	0	0	0	0.0304832	0.0406442	0	0	0	0	0	0	0	0	0	0.0101611
114	Dogs	Relaxation	0	0	0	0	0	0	0	0	0	0	0	0	0	0	0	0	0	0	0	0	0	0	0	0	0	0.0370446	0	0	0	0	0	0	0	0.0180567	0	0	0
119	Dogs	Relaxation	0.0494462	0	0	0	0	0	0	0	0.0339409	0.0164821	0	0	0	0	0	0	0	0	0	0	0.0824103	0.0659283	0.0164821	0	0	0.115374	0	0	0	0	0	0	0.0164821	0.0824103	0.0164821	0	0.0329641
120	Dogs	Relaxation	0	0	0	0	0	0	0	0	0.168176	0	0	0	0	0	0	0	0	0	0	0	0.0480504	0.0480504	0	0	0	0.264277	0.0480504	0	0	0	0	0	0	0.134877	0	0	0.0240252
